# Supplementary material for: The Validation of the Speech, Spatial and Qualities of Hearing Scale SSQ12 for Native Romanian Speakers with and without Hearing Impairment
Source: J Pers Med. 2024 Jan 13;14(1):90. doi: 10.3390/jpm14010090 (PMC10821130; doi:10.3390/jpm14010090)
Supplement: Supplementary file 1 [file jpm-14-00090-s001.zip]

Archive with 4 entries (3 files):
- sup-confirmed/
- sup-confirmed/SSQ 12-A romanian (1).pdf
- sup-confirmed/SSQ 12-B romanian.pdf
- sup-confirmed/SSQ 12-C romanian.pdf
